# Supplementary material for: Protocol for the standardized design of Morris water maze experiments and statistical analysis using SPSS
Source: STAR Protoc. 2026 Apr 29;7(2):104509. doi: 10.1016/j.xpro.2026.104509 (PMC13141749; doi:10.1016/j.xpro.2026.104509)
Supplement: Data S1. Raw water maze data for spatial working memory assessment in mice, related to step 27 and 36a [file mmc2.xlsx]

## Sheet: Trianing
Trianning day	WT+NS
1	40	40	40	50	50	50	30	41.25	40	50	50	38.75	45	34.75	39
2	34.25	26.5	29.75	43.5	27.25	50	50	32.5	22.25	40	18	30	32.75	36.25	50
3	11.5	21.25	43.75	50	30.5	23.75	36	31.75	24.5	36.75	31	20.5	40	26.75	21.25
4	37.5	16.75	19.5	40.25	10	23.25	40	36.25	20.5	16.25	36.5	27	20.5	24.5	29.75
5	18.5	23.25	19.75	20	29.5	37.5	28.25	16.25	21.25	27.5	40.5	30	11.75	17.75	10.75
Trianning day	Tert-/-+NS
1	32	30	50	40	50	46.75	40	50	50	45.75	33.5	50	50	45.75	40
2	10	30	50	41.25	50	42.75	42.75	50	50	47	36.25	50	40	40	41.75
3	43.5	40.75	50	24.25	36	50	50	50	42.25	28.75	50	40	43	46.25	16.25
4	35.5	40	36.75	50	50	42.25	45	30	50	49	26	43.25	50	50	50
5	31.5	40	50	50	25.5	31.25	50	40.5	15.25	44.75	41.5	37.75	50	44	30
Trianning day	WT+KT
1	32	49	46	37	35.67	38	49.67	45.67	30.67	28.67	33	44	41	47.67	56.67
2	36.67	39.33	41	33.67	36	40	35.33	36.67	40.67	35.33	35.67	35.33	32.33	32.67	33.67
3	26.33	28.67	31.33	43.33	31.33	38.67	25	24.67	45.67	25.33	42.33	38.67	55.67	33.33	35.67
4	32.33	29	39.33	28	29.33	50.33	41.67	33	29.67	41.33	31	28.67	31.33	27.33	35
5	33.67	32	29.67	32	30.67	36.33	31.33	27.67	29	29.33	40.67	30	29.67	28	27.67
Data S1. Raw water maze data for spatial working memory assessment in mice, related to Step 27 and 36a.
