# Supplementary material for: Protocol for the standardized design of Morris water maze experiments and statistical analysis using SPSS
Source: STAR Protoc. 2026 Apr 29;7(2):104509. doi: 10.1016/j.xpro.2026.104509 (PMC13141749; doi:10.1016/j.xpro.2026.104509)
Supplement: Data S2. Raw water maze data for reference memory assessment in mice, related to step 36b [file mmc3.xlsx]

## Sheet: day7
lantency
WT+NS	Tert-/-+NS	WT+KT
51.23	42.68	38.66
48.87	33.84	31.36
47.45	34.16	41.64
47.12	19.84	48.25
51.98	36.46	34.6
45.65	33.53	45.27
51.26	40.06	39.74
42.84	37.37	40.56
45.96	51.86	42.13
49.18	30.54	44.68
48.44	41.87	45.27
46.9	31.87	40.97
45.05	24.26	43.47
47.88	35.88	36.94
49.36	38.57	42.27
Data S2. Raw water maze data for reference memory assessment in mice, related to Step 36b.
